# Supplementary material for: Low connectivity between shallow, mesophotic and rariphotic zone benthos
Source: R Soc Open Sci. 2019 Sep 18;6(9):190958. doi: 10.1098/rsos.190958 (PMC6774966; doi:10.1098/rsos.190958)
Supplement: Supplementary Data 1 [file rsos190958supp6.xlsx]

## Sheet: Presence-Absence
Presence-absence data per conducted transect for all 94 morphotypes identified in this study. Yellow highlighted transects were removed from diversity and community composition analysis due to their small number of images (i.e. ≤13 frames) (see Statistical analysis section)
			Transect	SP_60m_D1_T2_22_07_2016	NNE_60m_D2_T2_23_07_2016	NNE_60m_D2_T3_23_07_2016	NNE_60m_D2_T4_23_07_2016	NNE_30m_D2_T5_23_07_2016	NNE_30m_D2_T6_23_07_2016	NNE_15m_D2_T7_23_07_2016	PL_90m_D4_T1_25_07_2016	PL_90m_D4_T2_25_07_2016	SP_90m_D5_T1_26_07_2016	SP_30m_D5_T3_26_07_2016	SP_30m_D5_T4_26_07_2016	SP_15m_D5_T5_26_07_2016	SP_15m_D5_T6_26_07_2016	SP_90m_D6_T1_27_07_2016	SP_90m_D6_T2_27_07_2016	SP_30m_D6_T3_27_07_2016	SP_15m_D6_T5_27_07_2016	NNE_30m_D7_T2_28_07_2016	NNE_15m_D9_T1_30_07_2016	NNE_15m_D9_T2_30_07_2016	NNE_90m_D10_T2_31_07_2016	TIG_60m_D11_T1_01_08_2016	TIG_60m_D11_T2_01_08_2016	TIG_60m_D11_T4_01_08_2016	SP_60m_D13_T1_03_08_2016	SP_60m_D13_T2_03_08_2016	NNE_90m_D14_T1_04_08_2016	NNE_90m_D14_T2_04_08_2016	TIG_90m_D15_T1_05_08_2016	TIG_90m_D15_T2_05_08_2016	TIG_30m_D15_T3_05_08_2016	TIG_30m_D15_T4_05_08_2016	TIG_15m_D15_T5_05_08_2016	TIG_15m_D15_T6_05_08_2016	TIG_90m_D17_T1_07_08_2016	TIG_30m_D17_T3_07_08_2016	TIG_30m_D17_T4_07_08_2016	TIG_15m_D17_T5_07_08_2016	TIG_15m_D17_T6_07_08_2016	PL_60m_D20_T1_12_08_2016	PL_60m_D20_T3_12_08_2016	PL_60m_D20_T4_12_08_2016	NNE_150m_D3_T1_23_07_2016	NNE_150m_D3_T2_23_07_2016	NNE_150m_D3_T3_23_07_2016
			Site	SP	NNE	NNE	NNE	NNE	NNE	NNE	PL	PL	SP	SP	SP	SP	SP	SP	SP	SP	SP	NNE	NNE	NNE	NNE	TIG	TIG	TIG	SP	SP	NNE	NNE	TIG	TIG	TIG	TIG	TIG	TIG	TIG	TIG	TIG	TIG	TIG	PL	PL	PL	NNE	NNE	NNE
			Depth (m)	60	60	60	60	30	30	15	90	90	90	30	30	15	15	90	90	30	15	30	15	15	90	60	60	60	60	60	90	90	90	90	30	30	15	15	90	30	30	15	15	60	60	60	150	150	150
	Family	Morphotype
Scleractinia	Agariciidae	Agaricia fragilis		0	0	0	0	1	1	0	0	0	0	0	1	0	0	0	0	1	1	1	1	1	0	0	0	0	0	0	0	0	0	0	1	1	1	1	0	1	1	1	1	0	0	0	0	0	0
	Astrocoeniidae	Madracis myriaster		0	0	0	0	0	0	0	1	1	0	0	0	0	0	0	0	0	0	0	0	0	1	0	0	0	0	0	0	0	0	0	0	0	0	0	0	0	0	0	0	0	0	0	0	0	0
	Astrocoeniidae	Madracis spp.		0	0	0	0	1	1	1	0	0	0	1	1	0	1	0	0	1	0	1	0	0	0	0	0	0	0	0	0	0	0	0	1	1	1	1	0	1	1	0	1	0	0	0	0	0	0
	Caryophyllidae	Caryophyllidae		0	0	0	0	0	0	0	0	0	0	0	0	0	0	0	0	0	0	0	0	0	0	0	0	0	0	0	0	0	0	0	0	0	0	0	0	0	0	0	0	0	0	0	0	0	0
	Meandrinidae	Meandrina meandrites		0	0	0	0	0	1	1	0	0	0	1	1	0	0	0	0	0	1	1	1	1	0	0	0	0	0	0	0	0	0	0	0	1	1	0	0	1	1	1	0	0	0	0	0	0	0
	Merulinidae	Orbicella franksi		0	0	0	0	1	1	1	0	0	0	1	1	1	1	0	0	1	1	1	1	1	0	0	0	0	0	0	0	0	0	0	1	1	1	1	0	1	1	1	1	0	0	0	0	0	0
	Montastraeidae	Montastraea cavernosa		0	0	0	0	1	1	1	0	0	0	1	1	1	1	0	0	1	1	1	1	1	0	0	1	0	0	0	0	0	0	0	1	1	1	1	0	1	1	1	1	1	0	1	0	0	0
	Mussidae	Diploria labyrinthiformis		0	0	0	0	1	1	1	0	0	0	0	1	1	1	0	0	1	1	1	1	1	0	0	0	0	0	0	0	0	0	0	1	1	1	1	0	1	1	1	1	0	0	0	0	0	0
	Mussidae	Pseudodiploria strigosa		0	0	0	0	1	1	1	0	0	0	1	1	1	1	0	0	1	1	1	1	1	0	0	0	0	0	0	0	0	0	0	1	1	1	1	0	1	1	1	1	0	0	0	0	0	0
	Mussidae	Scolymia cubensis		0	0	0	0	1	0	0	0	0	0	0	1	0	0	0	0	1	0	1	0	0	0	0	0	0	0	0	0	0	0	0	1	1	0	0	0	0	1	0	0	0	0	0	0	0	0
	Oculinidae	Madrepora carolina		0	0	0	0	0	0	0	0	0	0	0	0	0	0	0	0	0	0	0	0	0	0	0	0	0	0	0	0	0	0	0	0	0	0	0	0	0	0	0	0	0	0	0	0	0	0
	Poritidae	Porites astreoides		0	0	0	0	1	1	1	0	0	0	1	1	1	1	0	0	1	1	1	1	1	0	0	0	0	0	0	0	0	0	0	1	1	1	1	0	1	1	1	1	0	0	0	0	0	0
	Siderastreidae / Astrocoeniidae	Siderastrea radians / Stephanocoenia intersepta		0	0	0	0	1	0	1	0	0	0	1	1	0	0	0	0	1	0	1	1	0	0	0	0	0	0	0	0	0	0	0	1	1	1	1	0	1	1	1	1	0	0	0	0	0	0
Antipatharia	Antipathidae	Antipathes atlantica		0	0	0	0	0	0	0	1	1	1	0	0	0	0	1	1	0	0	0	0	0	1	1	0	1	0	0	1	1	1	1	0	0	0	0	1	0	0	0	0	0	0	0	0	0	1
	Antipathidae	Antipathes furcata		0	0	0	0	0	0	0	0	1	1	0	0	0	0	1	1	0	0	0	0	0	1	0	0	0	0	0	0	0	0	0	0	0	0	0	0	0	0	0	0	0	0	0	0	0	0
	Antipathidae	Stichopathes spp.		0	0	0	0	0	0	0	0	0	1	0	0	0	0	0	1	0	0	0	0	0	1	0	1	0	0	0	0	0	1	1	0	0	0	0	1	0	0	0	0	0	0	0	1	1	1
	Aphanipathidae	Distichopathes filix		0	0	0	0	0	0	0	0	0	0	0	0	0	0	0	0	0	0	0	0	0	0	0	0	0	0	0	0	0	0	0	0	0	0	0	0	0	0	0	0	0	0	0	0	0	0
	Myriopathidae	Tanacetipathes hirta		0	0	0	0	0	0	0	0	0	0	0	0	0	0	1	0	0	0	0	0	0	1	0	0	0	0	0	1	0	1	0	0	0	0	0	1	0	0	0	0	0	0	0	1	0	0
	Myriopathidae	Tanacetipathes tanacetum		0	0	0	0	0	0	0	1	0	0	0	0	0	0	1	1	0	0	0	0	0	1	1	1	1	0	0	1	0	1	1	0	0	0	0	1	0	0	0	0	0	0	0	1	1	1
	Schizopathidae	Dendrobathypathes sp.		0	0	0	0	0	0	0	0	0	0	0	0	0	0	0	0	0	0	0	0	0	0	0	0	0	0	0	0	0	0	0	0	0	0	0	0	0	0	0	0	0	0	0	0	0	0
Octocorallia	Anthothelidae	Iciligorgia sp.		0	0	0	0	0	0	0	0	0	0	0	0	0	0	0	0	0	0	0	0	0	0	0	0	0	0	0	0	0	1	1	0	0	0	0	1	0	0	0	0	0	0	0	0	0	0
	Chrysogorgiidae	Chrysogorgia sp.		0	0	0	0	0	0	0	0	0	0	0	0	0	0	0	0	0	0	0	0	0	0	0	0	0	0	0	0	0	0	0	0	0	0	0	0	0	0	0	0	0	0	0	0	0	0
	Clavulariidae	Telesto sp.		0	0	0	0	0	0	0	0	0	0	0	0	0	0	0	0	0	0	0	0	0	1	0	0	0	0	0	0	0	1	1	0	0	0	0	1	0	0	0	0	0	0	0	0	0	0
	Ellisellidae	Ellisella atlantica/elongata		0	0	0	0	0	0	0	0	0	1	0	0	0	0	1	1	0	0	0	0	0	1	0	0	0	0	0	0	1	1	1	0	0	0	0	1	0	0	0	0	0	0	0	0	0	0
	Ellisellidae	Ellisella grandis		0	0	0	0	0	0	0	0	0	0	0	0	0	0	1	0	0	0	0	0	0	1	0	0	0	0	0	0	1	1	1	0	0	0	0	1	0	0	0	0	0	0	0	0	0	0
	Ellisellidae	Nicella sp.		0	0	0	0	0	0	0	0	0	0	0	0	0	0	0	0	0	0	0	0	0	0	0	0	0	0	0	0	0	0	0	0	0	0	0	0	0	0	0	0	0	0	0	0	0	0
	Ellisellidae	Viminella sp.		0	0	0	0	0	0	0	0	0	0	0	0	0	0	0	0	0	0	0	0	0	0	0	0	0	0	0	0	0	0	0	0	0	0	0	0	0	0	0	0	0	0	0	1	0	0
	Gorgoniidae	Antillogorgia spp.		0	0	0	0	1	1	1	0	0	0	1	1	1	1	0	0	1	1	1	1	1	0	0	0	0	0	0	0	0	0	0	1	1	1	1	0	1	1	1	1	0	0	0	0	0	0
	Gorgoniidae	Gorgonia ventalina		0	0	0	0	0	0	1	0	0	0	0	0	0	0	0	0	0	0	0	0	0	0	0	0	0	0	0	0	0	0	0	0	0	0	0	0	0	0	1	1	0	0	0	0	0	0
	Gorgoniidae	Leptogorgia sp.		0	0	0	0	0	0	0	1	1	0	0	0	0	0	1	0	0	0	0	0	0	1	0	0	0	0	0	1	1	0	0	0	0	0	0	0	0	0	0	0	0	0	0	0	0	0
	Nephtheidae	Gersemia sp.		0	0	0	0	0	0	0	0	0	0	0	0	0	0	0	0	0	0	0	0	0	0	0	0	1	1	0	0	0	0	0	0	0	0	0	1	0	0	0	0	0	0	0	0	0	0
	Nidaliidae	Chironephthya sp.		0	0	0	0	0	0	0	0	0	0	0	0	0	0	0	0	0	0	0	0	0	0	0	0	0	0	0	0	0	0	0	0	0	0	0	0	0	0	0	0	0	0	0	0	0	0
	Plexauridae	Eunicea spp.		0	0	0	1	1	0	1	0	0	0	0	1	1	1	0	0	0	1	0	1	1	0	0	0	0	0	1	0	0	0	0	0	1	1	1	0	1	1	1	1	0	0	0	0	0	0
	Plexauridae	Hypnogorgia sp.		0	0	0	0	0	0	0	0	0	0	0	0	0	0	0	0	0	0	0	0	0	0	0	0	0	0	0	0	0	0	0	0	0	0	0	0	0	0	0	0	0	0	0	0	0	0
	Plexauridae	Placogorgia spp.		0	0	0	0	0	0	0	0	0	0	0	0	0	0	0	0	0	0	0	0	0	0	0	0	0	0	0	0	0	0	0	0	0	0	0	0	0	0	0	0	0	0	0	0	0	1
	Plexauridae	Plexaura homomalla		0	0	0	0	0	1	0	0	0	0	0	0	1	0	0	0	0	1	1	0	0	0	0	0	0	0	0	0	0	0	0	0	0	1	1	0	1	1	1	1	0	0	0	0	0	0
	Plexauridae	Plexaurella spp.		0	0	0	0	0	0	1	0	0	0	0	0	1	1	0	0	0	1	0	1	1	0	0	0	0	0	0	0	0	0	0	0	1	1	1	0	1	1	1	1	0	0	0	0	0	0
	Plexauridae	Pseudoplexaura spp.		0	0	0	0	0	0	1	0	0	0	0	0	1	1	0	0	0	1	0	1	1	0	0	0	0	0	0	0	0	0	0	0	0	1	1	0	0	0	1	1	0	0	0	0	0	0
	Primnoidae	Callogorgia spp.		0	0	0	0	0	0	0	0	0	0	0	0	0	0	0	0	0	0	0	0	0	0	0	0	0	0	0	0	0	0	0	0	0	0	0	0	0	0	0	0	0	0	0	0	0	0
Algae	Bonnemaisoniaceae	Aspagaropsis taxiformis		0	0	0	0	0	0	0	0	0	0	0	0	1	1	0	0	0	1	0	0	0	0	0	0	0	0	0	0	0	0	0	0	0	0	0	0	0	0	0	0	0	0	0	0	0	0
	Boodleaceae	Chladophoropsis macromeres		0	1	0	0	0	0	0	0	0	0	0	0	0	0	0	1	0	0	0	1	1	1	0	0	0	0	0	0	0	0	0	0	0	0	0	0	0	0	1	1	1	1	0	0	0	0
	Boodleaceae	Phyllodictyon pulcherrimum		0	0	0	0	0	0	0	0	0	0	0	0	0	0	0	0	0	0	0	0	0	1	0	0	0	0	0	0	0	0	0	0	0	0	0	0	0	0	0	0	1	0	0	0	0	0
	Caulerpaceae	Caulerpa chemnitzia		0	1	1	1	0	0	0	0	1	0	0	0	0	0	0	0	0	0	0	0	0	1	1	1	0	1	1	1	0	0	0	0	0	0	0	0	0	0	0	0	1	1	0	0	0	0
	Caulerpaceae	Caulerpa mexicana		1	1	1	1	0	0	0	0	0	0	0	0	0	0	0	0	0	0	0	0	0	0	0	0	0	1	1	0	0	0	0	0	0	0	0	0	0	0	0	0	0	0	0	0	0	0
	Caulerpaceae	Caulerpa prolifera		1	1	1	1	0	0	0	0	0	0	0	0	0	0	0	0	0	0	0	0	0	0	0	0	0	1	1	0	0	0	0	0	0	0	0	0	0	0	0	0	0	0	0	0	0	0
	Cladophoraceae	Cladophora sp.		0	0	0	0	0	0	0	1	1	1	0	0	0	0	0	1	0	0	0	0	0	1	0	1	1	1	0	1	1	1	1	0	0	0	0	0	0	0	0	0	1	1	1	0	0	0
	Codiaceae	Codium sp.		0	1	1	1	0	0	0	0	1	0	0	0	0	0	0	0	0	0	0	0	0	1	0	0	0	0	0	1	1	0	0	0	0	0	0	0	0	0	0	0	0	0	0	0	0	0
	Dasyaceae	Dasya spp.		0	1	1	1	0	0	0	0	0	0	0	0	0	0	1	1	0	0	0	0	0	1	1	0	0	1	1	1	1	0	0	0	0	0	0	0	0	0	0	0	1	1	1	0	0	0
	Dictyotaceae	Dictyopteris spp. / Dicytota spp.		0	0	1	1	1	1	1	1	1	1	1	1	1	1	1	1	1	1	1	1	1	1	0	1	1	1	0	1	1	1	1	1	1	1	1	1	1	1	1	1	1	1	1	0	0	0
	Dictyotaceae	Lobophora canariensis		0	1	1	1	1	1	1	0	1	0	1	1	0	0	0	0	1	1	1	1	0	1	1	1	1	0	0	1	1	1	0	1	1	1	0	0	1	1	0	0	1	1	1	0	0	0
	Galaxauraceae	Galaxaura sp.		0	0	0	0	0	0	0	0	1	1	0	0	0	0	1	1	0	0	0	0	0	1	0	0	0	0	0	0	1	0	0	0	0	0	0	0	0	0	0	0	0	0	0	0	0	0
	Palmophyllaceae	Verdigellas peltata		0	1	1	1	0	0	0	0	1	1	0	0	0	0	0	0	0	0	0	0	0	1	0	1	0	1	0	1	1	0	1	0	1	0	0	0	0	0	0	0	1	1	0	0	0	0
	Peyssonneliaceae	Peyssonnelia spp.		0	1	0	0	0	0	0	0	0	1	1	0	0	0	0	0	0	0	0	0	0	1	0	1	1	0	0	1	1	0	0	0	0	0	0	0	1	0	0	0	0	1	0	0	0	0
	Sporochnaceae	Sporochnus bolleanus		1	1	1	1	0	0	0	1	0	1	0	0	0	0	1	1	0	0	0	0	0	1	0	0	0	1	1	1	1	1	1	0	0	0	0	1	0	0	0	0	1	1	1	0	0	0
	Udoteaceae	Udotea cyanthiformis		0	1	1	1	0	0	0	0	0	0	0	0	0	0	0	0	0	0	1	0	0	0	0	0	0	0	0	0	0	0	0	0	0	0	0	0	0	0	0	0	0	0	0	0	0	0
	N/A	Brown fleshy crust		0	0	0	0	1	1	1	0	0	0	1	1	1	1	0	0	1	1	1	1	1	0	1	0	0	0	0	0	0	0	0	1	1	1	1	0	1	1	1	1	0	0	1	0	0	0
	N/A	Crustose coralline algae		0	1	1	1	1	1	1	1	1	1	1	1	1	1	1	1	1	0	1	1	1	1	1	1	1	1	1	1	1	1	1	1	1	1	1	1	1	1	1	1	1	1	1	1	1	1
	N/A	Green filamentous algae		0	0	0	0	0	0	0	0	1	1	0	0	0	0	1	1	0	0	0	0	0	1	0	1	1	1	1	0	0	0	0	0	0	0	0	1	0	0	0	0	1	1	1	0	0	0
	N/A	Membranous red blades		0	1	1	0	0	0	0	0	0	1	0	0	0	0	0	1	0	0	0	0	0	1	0	0	0	1	1	1	1	0	1	0	0	0	0	1	0	0	0	0	0	1	1	0	0	0
	N/A	Red filamentous algae		0	0	0	0	0	0	0	0	0	0	0	0	0	0	0	0	0	0	0	0	0	0	0	0	0	0	0	0	0	0	0	0	0	0	0	0	0	0	0	0	1	1	1	0	0	0
Porifera	Aplysinidae	Aplysina cauliformis		0	0	0	0	1	1	1	0	0	0	1	0	0	0	0	0	1	0	1	1	0	0	0	0	0	0	0	0	0	0	0	0	0	1	1	0	0	1	1	1	0	0	0	0	0	0
	Aplysinidae	Aplysina fistularis		0	0	0	0	1	1	1	0	0	0	1	1	1	1	0	0	1	1	1	1	1	0	0	0	0	0	0	0	0	0	0	1	1	1	1	0	1	1	1	1	0	0	0	0	0	0
	Aplysinidae	Aplysina sp.		0	0	0	0	0	1	1	0	0	0	0	1	0	0	0	0	0	0	0	0	0	0	0	0	0	0	0	0	0	0	0	1	0	0	1	0	0	0	1	0	0	0	0	0	0	0
	N/A	Creamy-white encrusting sponge		0	0	0	0	0	0	0	0	0	0	0	0	0	0	0	0	0	0	0	0	0	0	0	0	0	0	0	0	0	0	0	0	0	0	0	0	0	0	0	0	0	0	0	0	0	0
	N/A	Green rope sponge		0	0	0	0	0	0	0	0	0	0	0	0	0	0	0	0	0	0	0	0	0	0	0	0	0	0	0	0	1	1	1	0	0	0	0	0	0	0	0	0	0	0	0	0	0	0
	N/A	Light-green encrusting sponge		0	0	0	1	0	0	0	0	1	0	0	0	0	0	0	0	0	0	0	0	0	0	1	1	1	0	0	0	0	0	1	0	0	0	0	1	0	0	0	0	0	0	0	0	0	0
	N/A	Orange-red encrusting sponge		0	1	1	1	1	1	0	1	1	1	1	1	0	1	1	1	1	0	1	1	0	1	1	1	1	1	1	1	1	1	1	1	1	0	0	1	1	1	1	0	1	1	1	1	1	1
	N/A	Red sieve encrusting sponge, cf. Phorbas amaranthus		0	1	1	1	0	0	0	0	0	0	0	0	0	0	0	0	0	0	0	0	0	0	1	0	1	0	0	0	0	0	0	0	0	0	0	0	0	0	0	0	0	1	0	0	0	0
	N/A	Red tube sponge		0	0	0	1	0	0	0	0	0	0	0	0	0	0	0	0	0	0	0	0	0	0	0	0	0	0	0	1	0	0	0	0	0	0	0	0	0	0	0	0	0	0	0	0	0	0
	N/A	Yellow encrusting sponge		0	0	0	0	0	0	0	0	0	0	0	0	0	0	0	0	0	0	0	0	0	0	0	0	0	0	0	0	0	0	0	0	0	0	0	0	0	0	0	0	0	0	0	1	1	0
	N/A	Yellow-green encrusting sponge		0	1	1	1	1	1	1	1	1	1	1	1	1	1	1	1	1	1	1	1	1	1	1	1	1	1	1	1	1	1	1	1	1	1	1	1	1	1	1	1	1	1	1	1	1	1
	N/A	White fluffy sponge		0	0	0	0	0	0	0	0	0	0	0	0	0	0	0	0	0	0	0	0	0	0	0	0	0	0	0	0	0	0	0	0	0	0	0	0	0	0	0	0	0	0	0	0	0	0
	N/A	White-brown encrusting sponge		0	0	0	0	0	0	0	0	1	0	0	0	0	0	0	0	0	0	0	0	0	0	0	0	0	0	0	1	0	1	1	0	0	0	0	1	0	0	0	0	1	1	0	0	0	0
Actiniaria	Actiniidae	Bartholomea annularis		0	0	0	0	0	0	0	0	0	0	0	0	0	0	0	0	0	0	1	0	0	0	0	0	0	0	0	0	0	0	0	0	0	0	0	0	0	0	0	0	0	0	0	0	0	0
	N/A	Deep-water anemones		0	0	0	0	0	0	0	0	0	0	0	0	0	0	0	0	0	0	0	0	0	0	0	0	0	0	0	0	0	0	0	0	0	0	0	0	0	0	0	0	0	0	0	0	0	0
Zoantharia	Parazonanthidae	Parazonanthidae		0	0	0	0	0	0	0	0	0	0	0	0	0	0	0	0	0	0	0	0	0	0	0	0	0	0	0	0	0	0	0	0	0	0	0	1	0	0	0	0	0	0	0	1	0	0
	Sphenopidae	Palythoa caribaeorum		0	0	0	0	0	0	1	0	0	0	0	1	1	0	0	0	0	1	1	1	1	0	0	0	0	0	0	0	0	0	0	1	1	1	1	0	1	0	1	1	0	0	0	0	0	0
Anthoanthecata	Milleporidae	Millepora alcicornis		0	0	0	0	1	1	1	0	0	0	1	1	1	0	0	0	1	0	1	1	1	0	0	0	0	0	0	0	0	0	0	1	1	1	1	0	1	1	1	1	0	0	0	0	0	0
Leptothecata	N/A	Hydroid sp. 1		0	0	0	0	0	0	0	0	0	1	0	0	0	0	1	1	0	0	0	0	0	1	0	0	1	1	1	1	1	0	1	0	0	0	0	1	0	0	0	0	0	0	0	0	0	0
	N/A	Hydroid sp. 2		0	0	0	0	0	0	0	0	0	0	0	0	0	0	0	0	0	0	0	0	0	1	0	0	0	0	0	1	0	0	0	0	0	0	0	1	0	0	0	0	0	0	0	0	0	0
Asteroidea	Ophidiasteridae	Copidaster schismochilus		0	0	0	0	0	0	0	0	0	0	0	0	0	0	0	0	0	0	0	0	0	0	0	0	0	0	0	0	0	0	0	0	0	0	0	0	0	0	0	0	0	0	0	0	0	0
	N/A	Asteroidea sp. 1		0	0	0	0	0	0	0	0	0	0	0	0	0	0	0	0	0	0	0	0	0	0	0	0	0	0	0	0	0	0	0	0	0	0	0	0	0	0	0	0	0	0	0	0	0	0
	N/A	Asteroidea sp. 2		0	0	0	0	0	0	0	0	0	0	0	0	0	0	0	0	0	0	0	0	0	0	0	0	0	0	0	0	0	0	0	0	0	0	0	0	0	0	0	0	0	0	0	1	0	0
	N/A	Asteroidea sp. 3		0	0	0	0	0	0	0	0	0	0	0	0	0	0	0	0	0	0	0	0	0	0	0	0	0	0	0	0	0	0	0	0	0	0	0	0	0	0	0	0	0	0	0	0	0	0
	N/A	Asteroidea sp. 4		0	0	0	0	0	0	0	0	0	0	0	0	0	0	0	0	0	0	0	0	0	0	0	0	0	0	0	0	0	0	0	0	0	0	0	0	0	0	0	0	0	0	0	0	0	0
Ophiuroidea		Ophiuroidea		0	0	0	0	0	0	0	0	0	0	0	0	0	0	0	0	0	0	0	0	0	0	0	0	0	0	0	0	0	0	0	0	0	0	0	0	0	0	0	0	0	0	0	0	0	0
Echinoidea	Arbaciidae	Coleopleurus floridanus		0	0	0	0	0	0	0	0	0	0	0	0	0	0	0	0	0	0	0	0	0	0	0	0	0	0	0	0	0	0	0	0	0	0	0	0	0	0	0	0	0	0	0	0	0	0
Holothuroidea	Stichopodidae	Isostichopus badionotus		0	0	0	0	0	0	0	0	0	0	0	0	0	0	0	0	0	0	0	0	0	0	0	0	0	0	0	0	0	0	0	0	0	0	0	0	0	0	0	0	0	0	0	0	0	0
Gastropoda	Calliostomatidae	Calliostoma sp.		0	0	0	0	0	0	0	0	0	0	0	0	0	0	0	0	0	0	0	0	0	0	0	0	0	0	0	0	0	0	0	0	0	0	0	0	0	0	0	0	0	0	0	0	0	0
	Cerithiidae	Cerithium sp.		0	0	0	0	0	0	0	0	0	0	0	0	0	0	0	0	1	0	0	0	1	0	1	0	0	0	0	0	0	0	0	1	1	1	0	0	1	1	0	0	1	1	1	0	0	0
Ascidiacea	N/A	Tunicates		0	0	0	0	0	0	0	0	0	0	0	0	0	0	0	0	0	0	0	0	0	0	0	0	0	0	0	0	0	0	0	0	0	0	0	0	0	0	0	0	0	0	1	0	0	0
Unknown encrusters	N/A	Dark green encruster		0	0	0	0	0	0	0	0	0	0	0	0	0	0	0	0	0	0	0	0	0	0	0	0	0	0	0	0	0	0	0	0	0	0	0	0	0	0	0	0	0	0	0	1	1	1
	N/A	Purple encruster		0	0	0	0	0	0	0	0	0	0	0	0	0	0	0	0	0	0	0	0	0	0	0	0	0	0	0	0	0	0	0	0	0	0	0	0	0	0	0	0	0	0	0	0	0	0
	N/A	Turquoise encrusting plate		0	0	0	0	0	0	0	0	0	0	0	0	0	0	0	0	0	0	0	0	0	1	0	0	0	0	0	1	1	0	0	0	0	0	0	0	0	0	0	0	0	0	0	0	0	0
[truncated: 58 more columns]

## Sheet: Abundance
Abundance data (standardised per m-2) per conducted transect for the 67 numerated morphotypes identified in this survey. Only habitat-forming taxa (i.e. Corals and Porifera) were included in the community composition analysis (above thick border line). Yellow highlighted transects were removed from diversity and community composition analysis due to their small number of images (i.e. ≤13 frames) …
			Transect	SP_60m_D1_T2_22_07_2016	NNE_60m_D2_T2_23_07_2016	NNE_60m_D2_T3_23_07_2016	NNE_60m_D2_T4_23_07_2016	NNE_30m_D2_T5_23_07_2016	NNE_30m_D2_T6_23_07_2016	NNE_15m_D2_T7_23_07_2016	PL_90m_D4_T1_25_07_2016	PL_90m_D4_T2_25_07_2016	SP_90m_D5_T1_26_07_2016	SP_30m_D5_T3_26_07_2016	SP_30m_D5_T4_26_07_2016	SP_15m_D5_T5_26_07_2016	SP_15m_D5_T6_26_07_2016	SP_90m_D6_T1_27_07_2016	SP_90m_D6_T2_27_07_2016	SP_30m_D6_T3_27_07_2016	SP_15m_D6_T5_27_07_2016	NNE_30m_D7_T2_28_07_2016	NNE_15m_D9_T1_30_07_2016	NNE_15m_D9_T2_30_07_2016	NNE_90m_D10_T2_31_07_2016	TIG_60m_D11_T1_01_08_2016	TIG_60m_D11_T2_01_08_2016	TIG_60m_D11_T4_01_08_2016	SP_60m_D13_T1_03_08_2016	SP_60m_D13_T2_03_08_2016	NNE_90m_D14_T1_04_08_2016	NNE_90m_D14_T2_04_08_2016	TIG_90m_D15_T1_05_08_2016	TIG_90m_D15_T2_05_08_2016	TIG_30m_D15_T3_05_08_2016	TIG_30m_D15_T4_05_08_2016	TIG_15m_D15_T5_05_08_2016	TIG_15m_D15_T6_05_08_2016	TIG_90m_D17_T1_07_08_2016	TIG_30m_D17_T3_07_08_2016	TIG_30m_D17_T4_07_08_2016	TIG_15m_D17_T5_07_08_2016	TIG_15m_D17_T6_07_08_2016	PL_60m_D20_T1_12_08_2016	PL_60m_D20_T3_12_08_2016	PL_60m_D20_T4_12_08_2016	NNE_150m_D3_T1_23_07_2016	NNE_150m_D3_T2_23_07_2016	NNE_150m_D3_T3_23_07_2016
			Site	SP	NNE	NNE	NNE	NNE	NNE	NNE	PL	PL	SP	SP	SP	SP	SP	SP	SP	SP	SP	NNE	NNE	NNE	NNE	TIG	TIG	TIG	SP	SP	NNE	NNE	TIG	TIG	TIG	TIG	TIG	TIG	TIG	TIG	TIG	TIG	TIG	PL	PL	PL	NNE	NNE	NNE
			Depth (m)	60	60	60	60	30	30	15	90	90	90	30	30	15	15	90	90	30	15	30	15	15	90	60	60	60	60	60	90	90	90	90	30	30	15	15	90	30	30	15	15	60	60	60	150	150	150
	Family	Morphotype
Scleractinia	Agariciidae	Agaricia fragilis		0	0	0	0	3.22581	2.14286	0	0	0	0	0	6.15385	0	0	0	0	2.59542	0.629921	5.71429	2.72727	4	0	0	0	0	0	0	0	0	0	0	2.77778	6.27451	0.727273	0.21978	0	1.45455	0.97561	0.263158	0.37037	0	0	0	0	0	0
	Astrocoeniidae	Madracis myriaster		0	0	0	0	0	0	0	0.392157	0.869565	0	0	0	0	0	0	0	0	0	0	0	0	0.327869	0	0	0	0	0	0	0	0	0	0	0	0	0	0	0	0	0	0	0	0	0	0	0	0
	Astrocoeniidae	Madracis spp.		0	0	0	0	2.58065	2.61905	0.222222	0	0	0	2.35294	4.61538	0	0.3125	0	0	1.83206	0	1.42857	0	0	0	0	0	0	0	0	0	0	0	0	1.85185	0.392157	0.727273	1.0989	0	3.27273	2.92683	0	0.37037	0	0	0	0	0	0
	Caryophyllidae	Caryophyllidae		0	0	0	0	0	0	0	0	0	0	0	0	0	0	0	0	0	0	0	0	0	0	0	0	0	0	0	0	0	0	0	0	0	0	0	0	0	0	0	0	0	0	0	0	0	0
	Meandrinidae	Meandrina meandrites		0	0	0	0	0	0.714286	0.666667	0	0	0	0.588235	0.512821	0	0	0	0	0	1.25984	0.47619	2.27273	2.22222	0	0	0	0	0	0	0	0	0	0	0	0.392157	0.181818	0	0	0.727273	1.46341	0.263158	0	0	0	0	0	0	0
	Merulinidae	Orbicella franksi		0	0	0	0	9.03226	10.4762	8.88889	0	0	0	5.29412	16.9231	18.4375	10.3125	0	0	3.51145	8.18898	15.7143	14.5455	30.2222	0	0	0	0	0	0	0	0	0	0	10.7407	6.27451	12	7.03297	0	21.0909	23.9024	10.7895	17.037	0	0	0	0	0	0
	Montastraeidae	Montastraea cavernosa		0	0	0	0	11.6129	9.7619	8	0	0	0	14.1176	31.2821	10.625	11.875	0	0	7.48092	11.4961	18.5714	29.0909	32	0	0	0.8	0	0	0	0	0	0	0	8.51852	5.29412	9.27273	7.03297	0	23.2727	22.9268	9.73684	11.4815	0.434783	0	0.190476	0	0	0
	Mussidae	Diploria labyrinthiformis		0	0	0	0	3.54839	5	18.4444	0	0	0	0	1.53846	19.6875	13.4375	0	0	0.152672	12.2835	1.90476	36.3636	32.8889	0	0	0	0	0	0	0	0	0	0	2.59259	2.7451	10.5455	13.1868	0	5.81818	0.487805	20.2632	18.8889	0	0	0	0	0	0
	Mussidae	Pseudodiploria strigosa		0	0	0	0	8.3871	5.71429	29.5556	0	0	0	2.35294	6.66667	67.1875	56.25	0	0	1.22137	38.5827	8.09524	74.0909	76	0	0	0	0	0	0	0	0	0	0	4.25926	4.70588	22.3636	19.5604	0	14.1818	11.7073	48.9474	47.7778	0	0	0	0	0	0
	Mussidae	Scolymia cubensis		0	0	0	0	0.322581	0	0	0	0	0	0	1.02564	0	0	0	0	0.610687	0	0.952381	0	0	0	0	0	0	0	0	0	0	0	0	0.185185	0.784314	0	0	0	0	0.487805	0	0	0	0	0	0	0	0
	Oculinidae	Madrepora carolina		0	0	0	0	0	0	0	0	0	0	0	0	0	0	0	0	0	0	0	0	0	0	0	0	0	0	0	0	0	0	0	0	0	0	0	0	0	0	0	0	0	0	0	0	0	0
	Poritidae	Porites astreoides		0	0	0	0	5.16129	5.2381	8.88889	0	0	0	1.17647	9.23077	6.875	6.25	0	0	3.20611	7.71654	6.19048	27.7273	34.6667	0	0	0	0	0	0	0	0	0	0	10	12.7451	8.72727	7.25275	0	7.27273	6.34146	18.9474	15.1852	0	0	0	0	0	0
	Siderastreidae / Astrocoeniidae	Siderastrea radians / Stephanocoenia intersepta		0	0	0	0	0.645161	0	0.444444	0	0	0	2.35294	1.53846	0	0	0	0	0.916031	0	0.47619	0.454545	0	0	0	0	0	0	0	0	0	0	0	0.555556	0.392157	0.363636	0.43956	0	0.363636	4.87805	0.263158	3.33333	0	0	0	0	0	0
Antipatharia	Antipathidae	Antipathes atlantica		0	0	0	0	0	0	0	1.96078	1.30435	5	0	0	0	0	5.66038	4.18605	0	0	0	0	0	9.83607	0.487805	0	0.363636	0	0	6.25	3.2	2.85714	5.5	0	0	0	0	10	0	0	0	0	0	0	0	0	0	0.0462963
	Antipathidae	Antipathes furcata		0	0	0	0	0	0	0	0	0.434783	0.714286	0	0	0	0	1.50943	0.697674	0	0	0	0	0	0.655738	0	0	0	0	0	0	0	0	0	0	0	0	0	0	0	0	0	0	0	0	0	0	0	0
	Antipathidae	Stichopathes spp.		0	0	0	0	0	0	0	0	0	0.357143	0	0	0	0	0	1.62791	0	0	0	0	0	1.63934	0	0.4	0	0	0	0	0	0.408163	0.75	0	0	0	0	1.66667	0	0	0	0	0	0	0	2.0303	1.57407	1.48148
	Aphanipathidae	Distichopathes filix		0	0	0	0	0	0	0	0	0	0	0	0	0	0	0	0	0	0	0	0	0	0	0	0	0	0	0	0	0	0	0	0	0	0	0	0	0	0	0	0	0	0	0	0	0	0
	Myriopathidae	Tanacetipathes hirta		0	0	0	0	0	0	0	0	0	0	0	0	0	0	0.188679	0	0	0	0	0	0	0.327869	0	0	0	0	0	1.25	0	0.408163	0	0	0	0	0	0.555556	0	0	0	0	0	0	0	0.0606061	0	0
	Myriopathidae	Tanacetipathes tanacetum		0	0	0	0	0	0	0	3.52941	0	0	0	0	0	0	0.566038	0.232558	0	0	0	0	0	0.327869	0.487805	2	4.36364	0	0	1.25	0	1.63265	0.75	0	0	0	0	3.88889	0	0	0	0	0	0	0	0.333333	0.37037	0.601852
	Schizopathidae	Dendrobathypathes sp.		0	0	0	0	0	0	0	0	0	0	0	0	0	0	0	0	0	0	0	0	0	0	0	0	0	0	0	0	0	0	0	0	0	0	0	0	0	0	0	0	0	0	0	0	0	0
Octocorallia	Anthothelidae	Iciligorgia sp.		0	0	0	0	0	0	0	0	0	0	0	0	0	0	0	0	0	0	0	0	0	0	0	0	0	0	0	0	0	2.44898	6.25	0	0	0	0	0.555556	0	0	0	0	0	0	0	0	0	0
	Chrysogorgiidae	Chrysogorgia sp.		0	0	0	0	0	0	0	0	0	0	0	0	0	0	0	0	0	0	0	0	0	0	0	0	0	0	0	0	0	0	0	0	0	0	0	0	0	0	0	0	0	0	0	0	0	0
	Clavulariidae	Telesto sp.		0	0	0	0	0	0	0	0	0	0	0	0	0	0	0	0	0	0	0	0	0	0.983607	0	0	0	0	0	0	0	0.408163	0.25	0	0	0	0	0.555556	0	0	0	0	0	0	0	0	0	0
	Ellisellidae	Ellisella atlantica/elongata		0	0	0	0	0	0	0	0	0	4.28571	0	0	0	0	1.32075	0.232558	0	0	0	0	0	4.91803	0	0	0	0	0	0	0.8	6.12245	2	0	0	0	0	5.55556	0	0	0	0	0	0	0	0	0	0
	Ellisellidae	Ellisella grandis		0	0	0	0	0	0	0	0	0	0	0	0	0	0	0.188679	0	0	0	0	0	0	0.983607	0	0	0	0	0	0	0.8	0.816327	1	0	0	0	0	1.11111	0	0	0	0	0	0	0	0	0	0
	Ellisellidae	Nicella sp.		0	0	0	0	0	0	0	0	0	0	0	0	0	0	0	0	0	0	0	0	0	0	0	0	0	0	0	0	0	0	0	0	0	0	0	0	0	0	0	0	0	0	0	0	0	0
	Ellisellidae	Viminella sp.		0	0	0	0	0	0	0	0	0	0	0	0	0	0	0	0	0	0	0	0	0	0	0	0	0	0	0	0	0	0	0	0	0	0	0	0	0	0	0	0	0	0	0	0.0606061	0	0
	Gorgoniidae	Antillogorgia spp.		0	0	0	0	4.51613	5.71429	12	0	0	0	5.29412	12.3077	6.5625	6.25	0	0	1.52672	3.77953	4.28571	16.3636	16	0	0	0	0	0	0	0	0	0	0	1.66667	1.76471	5.45455	7.69231	0	12	11.2195	6.57895	8.51852	0	0	0	0	0	0
	Gorgoniidae	Gorgonia ventalina		0	0	0	0	0	0	0.222222	0	0	0	0	0	0	0	0	0	0	0	0	0	0	0	0	0	0	0	0	0	0	0	0	0	0	0	0	0	0	0	0.263158	0.37037	0	0	0	0	0	0
	Gorgoniidae	Leptogorgia sp.		0	0	0	0	0	0	0	1.17647	0.434783	0	0	0	0	0	0.188679	0	0	0	0	0	0	1.31148	0	0	0	0	0	2.5	2.4	0	0	0	0	0	0	0	0	0	0	0	0	0	0	0	0	0
	Nephtheidae	Gersemia sp.		0	0	0	0	0	0	0	0	0	0	0	0	0	0	0	0	0	0	0	0	0	0	0	0	0.363636	0.434783	0	0	0	0	0	0	0	0	0	3.33333	0	0	0	0	0	0	0	0	0	0
	Nidaliidae	Chironephthya sp.		0	0	0	0	0	0	0	0	0	0	0	0	0	0	0	0	0	0	0	0	0	0	0	0	0	0	0	0	0	0	0	0	0	0	0	0	0	0	0	0	0	0	0	0	0	0
	Plexauridae	Eunicea spp.		0	0	0	0.338983	0.645161	0	3.33333	0	0	0	0	0.512821	1.875	2.5	0	0	0	1.5748	0	0.909091	0.888889	0	0	0	0	0	0.740741	0	0	0	0	0	0.196078	3.63636	5.49451	0	2.18182	1.46341	4.47368	5.92591	0	0	0	0	0	0
	Plexauridae	Hypnogorgia sp.		0	0	0	0	0	0	0	0	0	0	0	0	0	0	0	0	0	0	0	0	0	0	0	0	0	0	0	0	0	0	0	0	0	0	0	0	0	0	0	0	0	0	0	0	0	0
	Plexauridae	Placogorgia spp.		0	0	0	0	0	0	0	0	0	0	0	0	0	0	0	0	0	0	0	0	0	0	0	0	0	0	0	0	0	0	0	0	0	0	0	0	0	0	0	0	0	0	0	0	0	0.601852
	Plexauridae	Plexaura homomalla		0	0	0	0	0	0.238095	0	0	0	0	0	0	0.3125	0	0	0	0	0.629921	0.47619	0	0	0	0	0	0	0	0	0	0	0	0	0	0	0.727273	4.61538	0	0.363636	0.487805	3.42105	2.22222	0	0	0	0	0	0
	Plexauridae	Plexaurella spp.		0	0	0	0	0	0	1.77778	0	0	0	0	0	0.3125	0.3125	0	0	0	0.472441	0	1.36364	1.77778	0	0	0	0	0	0	0	0	0	0	0	0.392157	0.363636	1.31868	0	0.363636	0.487805	2.63158	1.85185	0	0	0	0	0	0
	Plexauridae	Pseudoplexaura spp.		0	0	0	0	0	0	3.33333	0	0	0	0	0	5.625	6.5625	0	0	0	3.30709	0	0.454545	0.888889	0	0	0	0	0	0	0	0	0	0	0	0	1.09091	1.75824	0	0	0	2.10526	2.22222	0	0	0	0	0	0
	Primnoidae	Callogorgia spp.		0	0	0	0	0	0	0	0	0	0	0	0	0	0	0	0	0	0	0	0	0	0	0	0	0	0	0	0	0	0	0	0	0	0	0	0	0	0	0	0	0	0	0	0	0	0
Porifera	Aplysinidae	Aplysina cauliformis		0	0	0	0	0.322581	0.952381	0.666667	0	0	0	1.17647	0	0	0	0	0	0.152672	0	3.33333	0.454545	0	0	0	0	0	0	0	0	0	0	0	0	0	0.363636	0.43956	0	0	0.487805	0.263158	0.37037	0	0	0	0	0	0
	Aplysinidae	Aplysina fistularis		0	0	0	0	4.51613	2.85714	3.33333	0	0	0	2.94118	8.20513	1.875	1.25	0	0	1.52672	2.04724	2.38095	4.54545	0.888889	0	0	0	0	0	0	0	0	0	0	0.925926	1.76471	2.18182	3.51648	0	2.18182	0.97561	4.21053	1.85185	0	0	0	0	0	0
	Aplysinidae	Aplysina sp.		0	0	0	0	0	0.47619	0.222222	0	0	0	0	1.02564	0	0	0	0	0	0	0	0	0	0	0	0	0	0	0	0	0	0	0	0.185185	0	0	0.21978	0	0	0	0.263158	0	0	0	0	0	0	0
	N/A	Green rope sponge		0	0	0	0	0	0	0	0	0	0	0	0	0	0	0	0	0	0	0	0	0	0	0	0	0	0	0	0	0.8	0.408163	0.25	0	0	0	0	0	0	0	0	0	0	0	0	0	0	0
	N/A	Red tube sponge		0	0	0	0.677966	0	0	0	0	0	0	0	0	0	0	0	0	0	0	0	0	0	0	0	0	0	0	0	2.5	0	0	0	0	0	0	0	0	0	0	0	0	0	0	0	0	0	0
	N/A	Yellow encrusting sponge		0	0	0	0	0	0	0	0	0	0	0	0	0	0	0	0	0	0	0	0	0	0	0	0	0	0	0	0	0	0	0	0	0	0	0	0	0	0	0	0	0	0	0	0.030303	0.0925926	0
	N/A	White fluffy sponge		0	0	0	0	0	0	0	0	0	0	0	0	0	0	0	0	0	0	0	0	0	0	0	0	0	0	0	0	0	0	0	0	0	0	0	0	0	0	0	0	0	0	0	0	0	0
Actiniaria	Actiniidae	Bartholomea annularis		0	0	0	0	0	0	0	0	0	0	0	0	0	0	0	0	0	0	0.47619	0	0	0	0	0	0	0	0	0	0	0	0	0	0	0	0	0	0	0	0	0	0	0	0	0	0	0
	N/A	Deep-water anemones		0	0	0	0	0	0	0	0	0	0	0	0	0	0	0	0	0	0	0	0	0	0	0	0	0	0	0	0	0	0	0	0	0	0	0	0	0	0	0	0	0	0	0	0	0	0
Zoantharia	Parazonanthidae	Parazonanthidae		0	0	0	0	0	0	0	0	0	0	0	0	0	0	0	0	0	0	0	0	0	0	0	0	0	0	0	0	0	0	0	0	0	0	0	1.11111	0	0	0	0	0	0	0	0.0909091	0	0
	Sphenopidae	Palythoa caribaeorum		0	0	0	0	0	0	1.11111	0	0	0	0	2.05128	0.3125	0	0	0	0	0.314961	1.42857	0.454545	0.444444	0	0	0	0	0	0	0	0	0	0	1.11111	0.196078	0.181818	0.21978	0	0.363636	0	1.31579	1.11111	0	0	0	0	0	0
Anthoanthecata	Milleporidae	Millepora alcicornis		0	0	0	0	0.322581	0.47619	2	0	0	0	1.17647	2.5641	0.625	0	0	0	0.763359	0	0.47619	2.27273	4.44444	0	0	0	0	0	0	0	0	0	0	0.555556	1.17647	1.63636	3.73626	0	2.90909	5.85366	2.36842	5.18519	0	0	0	0	0	0
Leptothecata	N/A	Hydroid sp. 1		0	0	0	0	0	0	0	0	0	0.714286	0	0	0	0	0.188679	0.697674	0	0	0	0	0	1.31148	0	0	0.727273	0.434783	0.740741	2.5	5.6	0	0.25	0	0	0	0	1.66667	0	0	0	0	0	0	0	0	0	0
	N/A	Hydroid sp. 2		0	0	0	0	0	0	0	0	0	0	0	0	0	0	0	0	0	0	0	0	0	0.655738	0	0	0	0	0	1.25	0	0	0	0	0	0	0	0.555556	0	0	0	0	0	0	0	0	0	0
Asteroidea	Ophidiasteridae	Copidaster schismochilus		0	0	0	0	0	0	0	0	0	0	0	0	0	0	0	0	0	0	0	0	0	0	0	0	0	0	0	0	0	0	0	0	0	0	0	0	0	0	0	0	0	0	0	0	0	0
	N/A	Asteroidea sp. 1		0	0	0	0	0	0	0	0	0	0	0	0	0	0	0	0	0	0	0	0	0	0	0	0	0	0	0	0	0	0	0	0	0	0	0	0	0	0	0	0	0	0	0	0	0	0
	N/A	Asteroidea sp. 2		0	0	0	0	0	0	0	0	0	0	0	0	0	0	0	0	0	0	0	0	0	0	0	0	0	0	0	0	0	0	0	0	0	0	0	0	0	0	0	0	0	0	0	0.030303	0	0
	N/A	Asteroidea sp. 3		0	0	0	0	0	0	0	0	0	0	0	0	0	0	0	0	0	0	0	0	0	0	0	0	0	0	0	0	0	0	0	0	0	0	0	0	0	0	0	0	0	0	0	0	0	0
	N/A	Asteroidea sp. 4		0	0	0	0	0	0	0	0	0	0	0	0	0	0	0	0	0	0	0	0	0	0	0	0	0	0	0	0	0	0	0	0	0	0	0	0	0	0	0	0	0	0	0	0	0	0
Ophiuroidea	N/A	Ophiuroidea		0	0	0	0	0	0	0	0	0	0	0	0	0	0	0	0	0	0	0	0	0	0	0	0	0	0	0	0	0	0	0	0	0	0	0	0	0	0	0	0	0	0	0	0	0	0
Echinoidea	Arbaciidae	Coleopleurus floridanus		0	0	0	0	0	0	0	0	0	0	0	0	0	0	0	0	0	0	0	0	0	0	0	0	0	0	0	0	0	0	0	0	0	0	0	0	0	0	0	0	0	0	0	0	0	0
Holothuroidea	Stichopodidae	Isostichopus badionotus		0	0	0	0	0	0	0	0	0	0	0	0	0	0	0	0	0	0	0	0	0	0	0	0	0	0	0	0	0	0	0	0	0	0	0	0	0	0	0	0	0	0	0	0	0	0
Gastropoda	Calliostomatidae	Calliostoma sp.		0	0	0	0	0	0	0	0	0	0	0	0	0	0	0	0	0	0	0	0	0	0	0	0	0	0	0	0	0	0	0	0	0	0	0	0	0	0	0	0	0	0	0	0	0	0
	Cerithiidae	Cerithium sp.		0	0	0	0	0	0	0	0	0	0	0	0	0	0	0	0	1.22137	0	0	0	0.888889	0	0.487805	0	0	0	0	0	0	0	0	1.66667	11.7647	0.181818	0	0	22.5455	60	0	0	1.30435	0.173913	0.380952	0	0	0
Ascidiacea	N/A	Tunicates		0	0	0	0	0	0	0	0	0	0	0	0	0	0	0	0	0	0	0	0	0	0	0	0	0	0	0	0	0	0	0	0	0	0	0	0	0	0	0	0	0	0	0.190476	0	0	0
Unknown encrusters	N/A	Dark green encruster		0	0	0	0	0	0	0	0	0	0	0	0	0	0	0	0	0	0	0	0	0	0	0	0	0	0	0	0	0	0	0	0	0	0	0	0	0	0	0	0	0	0	0	0.0909091	0.0462963	0.0462963
	N/A	Purple encruster		0	0	0	0	0	0	0	0	0	0	0	0	0	0	0	0	0	0	0	0	0	0	0	0	0	0	0	0	0	0	0	0	0	0	0	0	0	0	0	0	0	0	0	0	0	0
	N/A	Turquoise encrusting plate		0	0	0	0	0	0	0	0	0	0	0	0	0	0	0	0	0	0	0	0	0	1.31148	0	0	0	0	0	1.25	0.8	0	0	0	0	0	0	0	0	0	0	0	0	0	0	0	0	0
[truncated: 58 more columns]
