# Supplementary material for: Low connectivity between shallow, mesophotic and rariphotic zone benthos
Source: R Soc Open Sci. 2019 Sep 18;6(9):190958. doi: 10.1098/rsos.190958 (PMC6774966; doi:10.1098/rsos.190958)
Supplement: Supplementary Data 2 [file rsos190958supp7.xlsx]

## Sheet: Sheet1
Substratum and environmental characteristics for the 99 transects conducted in this survey. Abundance scores for substratum type relate to estimated percentage coverage (1: 1‒10%, 2: 11‒40%, 3: 41‒60%, 4: 61‒90%, 5: 91‒100% - see Materials and methods section). N/A = Data not available. NNE = North Northeast, PL = Plantagenet Bank, SP = Spittal, TIG = Tiger.
Transect	Depth (m)	Site	Sediment	Boulders	Rhodoliths	Bedrock	Conductivity (S/m)	Temperature [°C]	Salinity [PSU]
SP_60m_D1_T2_22_07_2016	60	SP	4	0	0	1	N/A	N/A	N/A
NNE_60m_D2_T2_23_07_2016	60	NNE	3	0	3	0	N/A	N/A	N/A
NNE_60m_D2_T3_23_07_2016	60	NNE	2	0	3	0	N/A	N/A	N/A
NNE_60m_D2_T4_23_07_2016	60	NNE	2	0	2	0	N/A	N/A	N/A
NNE_30m_D2_T5_23_07_2016	30	NNE	0	0	0	5	N/A	N/A	N/A
NNE_30m_D2_T6_23_07_2016	30	NNE	0	0	0	5	N/A	N/A	N/A
NNE_15m_D2_T7_23_07_2016	15	NNE	0	0	0	5	N/A	N/A	N/A
PL_90m_D4_T1_25_07_2016	90	PL	0	0	0	5	5.10276	20.5634	37.0342
PL_90m_D4_T2_25_07_2016	90	PL	1	0	0	5	5.10276	20.5634	37.0342
SP_90m_D5_T1_26_07_2016	90	SP	3	0	2	1	N/A	N/A	N/A
SP_30m_D5_T3_26_07_2016	30	SP	0	0	0	5	N/A	N/A	N/A
SP_30m_D5_T4_26_07_2016	30	SP	0	0	0	5	N/A	N/A	N/A
SP_15m_D5_T5_26_07_2016	15	SP	1	0	0	5	N/A	N/A	N/A
SP_15m_D5_T6_26_07_2016	15	SP	0	0	0	5	N/A	N/A	N/A
SP_90m_D6_T1_27_07_2016	90	SP	2	0	0	4	5.08788	20.4596	37.0039
SP_90m_D6_T2_27_07_2016	90	SP	3	0	0	3	5.08788	20.4596	37.0039
SP_30m_D6_T3_27_07_2016	30	SP	0	0	0	5	5.58471	25.2597	36.8516
SP_15m_D6_T5_27_07_2016	15	SP	0	0	0	5	5.82126	27.5408	36.7533
NNE_30m_D7_T2_28_07_2016	30	NNE	0	0	0	5	N/A	N/A	N/A
NNE_15m_D9_T1_30_07_2016	15	NNE	0	0	0	5	5.77551	27.1598	36.7264
NNE_15m_D9_T2_30_07_2016	15	NNE	0	0	0	5	5.77551	27.1598	36.7264
NNE_90m_D10_T2_31_07_2016	90	NNE	2	0	1	3	5.07105	20.367	36.9455
TIG_60m_D11_T1_01_08_2016	60	TIG	1	0	0	5	5.19519	21.5173	36.9654
TIG_60m_D11_T2_01_08_2016	60	TIG	1	0	0	5	5.19519	21.5173	36.9654
TIG_60m_D11_T4_01_08_2016	60	TIG	1	0	0	5	5.19519	21.5173	36.9654
SP_60m_D13_T1_03_08_2016	60	SP	5	0	0	1	5.29168	22.4176	36.9638
SP_60m_D13_T2_03_08_2016	60	SP	5	0	0	1	5.27683	22.0876	36.9637
NNE_90m_D14_T1_04_08_2016	90	NNE	1	0	2	4	N/A	N/A	N/A
NNE_90m_D14_T2_04_08_2016	90	NNE	1	0	2	4	N/A	N/A	N/A
TIG_90m_D15_T1_05_08_2016	90	TIG	0	0	0	5	N/A	N/A	N/A
TIG_90m_D15_T2_05_08_2016	90	TIG	0	0	0	5	N/A	N/A	N/A
TIG_30m_D15_T3_05_08_2016	30	TIG	0	0	0	5	N/A	N/A	N/A
TIG_30m_D15_T4_05_08_2016	30	TIG	0	0	0	5	N/A	N/A	N/A
TIG_15m_D15_T5_05_08_2016	15	TIG	0	0	0	5	N/A	N/A	N/A
TIG_15m_D15_T6_05_08_2016	15	TIG	0	0	0	5	N/A	N/A	N/A
TIG_90m_D17_T1_07_08_2016	90	TIG	4	0	0	2	N/A	N/A	N/A
TIG_30m_D17_T3_07_08_2016	30	TIG	0	0	0	4	N/A	N/A	N/A
TIG_30m_D17_T4_07_08_2016	30	TIG	0	0	0	5	N/A	N/A	N/A
TIG_15m_D17_T5_07_08_2016	15	TIG	0	0	0	5	N/A	N/A	N/A
TIG_15m_D17_T6_07_08_2016	15	TIG	0	0	0	5	N/A	N/A	N/A
PL_60m_D20_T1_12_08_2016	60	PL	0	0	0	5	5.3673	23.1041	36.9737
PL_60m_D20_T3_12_08_2016	60	PL	1	0	0	4	5.3673	23.1041	36.9737
PL_60m_D20_T4_12_08_2016	60	PL	3	0	0	2	5.3673	23.1041	36.9737
NNE_150m_D3_T1_23_07_2016	150	NNE	0	0	2	2	N/A	N/A	N/A
NNE_150m_D3_T2_23_07_2016	150	NNE	0	0	3	2	N/A	N/A	N/A
NNE_150m_D3_T3_23_07_2016	150	NNE	0	0	2	4	N/A	N/A	N/A
PL_200m_D4_T1_24_07_2016	200	PL	0	0	1	5	4.95964	19.7041	36.5604
PL_300m_D5_T1_25_07_2016	300	PL	1	0	0	5	4.91726	19.2625	36.5611
PL_300m_D5_T2_25_07_2016	300	PL	0	0	0	5	4.91751	19.2653	36.5612
PL_300m_D5_T3_25_07_2016	300	PL	0	0	0	5	4.91701	19.262	36.5597
PL_150m_D6_T1_25_07_2016	150	PL	0	0	2	4	N/A	N/A	N/A
SP_300m_D7_T1_26_07_2016	300	SP	4	0	0	2	N/A	N/A	N/A
SP_300m_D7_T2_26_07_2016	300	SP	3	0	0	3	N/A	N/A	N/A
SP_300m_D7_T3_26_07_2016	300	SP	3	0	0	2	N/A	N/A	N/A
SP_200m_D8_T1_26_07_2016	200	SP	2	0	0	3	N/A	N/A	N/A
SP_200m_D8_T2_26_07_2016	200	SP	0	2	0	3	N/A	N/A	N/A
SP_200m_D8_T3_26_07_2016	200	SP	2	0	0	3	N/A	N/A	N/A
NNE_300m_D10_T1_28_07_2016	300	NNE	2	0	0	4	N/A	N/A	N/A
NNE_300m_D10_T2_28_07_2016	300	NNE	1	0	0	5	N/A	N/A	N/A
NNE_300m_D10_T3_28_07_2016	300	NNE	2	0	0	4	N/A	N/A	N/A
NNE_200m_D11_T1_28_07_2016	200	NNE	2	0	1	4	4.96263	19.7163	36.5765
NNE_200m_D11_T2_28_07_2016	200	NNE	2	0	1	3	4.96175	19.7093	36.5758
NNE_200m_D11_T3_28_07_2016	200	NNE	2	0	2	3	4.95713	19.6635	36.577
NNE_250m_D12_T1_29_07_2016	250	NNE	2	0	0	4	4.93013	19.3964	36.5675
NNE_250m_D12_T2_29_07_2016	250	NNE	2	0	0	4	4.93234	19.4099	36.5757
NNE_250m_D12_T3_29_07_2016	250	NNE	0	0	0	5	4.93863	19.4687	36.5761
NNE_200m_D13_T1_31_07_2016	200	NNE	3	0	1	2	4.95018	19.6019	36.5736
NNE_200m_D13_T2_31_07_2016	200	NNE	2	0	2	2	4.95319	19.6408	36.5645
NNE_200m_D13_T3_31_07_2016	200	NNE	1	0	2	3	4.95192	19.6307	36.5631
NNE_200m_D14_T1_31_07_2016	200	NNE	2	0	2	3	4.93109	19.4311	36.5616
NNE_200m_D14_T2_31_07_2016	200	NNE	2	0	1	4	4.94566	19.5717	36.5637
NNE_200m_D14_T3_31_07_2016	200	NNE	1	0	1	4	4.94976	19.6102	36.5637
TIG_200m_D15_T1_01_08_2016	200	TIG	2	0	0	3	4.95532	19.654	36.5712
TIG_200m_D15_T2_01_08_2016	200	TIG	1	0	1	4	4.95995	19.6986	36.5705
TIG_200m_D15_T3_01_08_2016	200	TIG	1	0	1	4	4.96345	19.7322	36.5703
TIG_150m_D15_T4_01_08_2016	150	TIG	0	0	0	5	4.98031	19.9208	36.5672
TIG_150m_D15_T5_01_08_2016	150	TIG	0	0	0	5	4.9888	20.0028	36.5681
TIG_150m_D15_T6_01_08_2016	150	TIG	0	0	1	5	4.98858	19.999	36.5684
SP_150m_D18_T1_04_08_2016	150	SP	1	0	0	5	4.97539	19.8676	36.57
SP_150m_D18_T2_04_08_2016	150	SP	1	0	0	5	4.98327	19.9514	36.5693
SP_150m_D18_T3_04_08_2016	150	SP	1	0	0	4	4.98705	19.9766	36.5697
SP_250m_D19_T1_04_08_2016	250	SP	3	0	0	3	4.93712	19.4612	36.5684
SP_250m_D19_T2_04_08_2016	250	SP	2	0	0	3	4.93267	19.4203	36.5681
SP_250m_D19_T3_04_08_2016	250	SP	2	0	0	3	4.93274	19.421	36.5681
SP_150m_D19_T4_04_08_2016	150	SP	4	0	0	2	4.98857	19.995	36.5691
TIG_250m_D20_T1_05_08_2016	250	TIG	3	0	0	2	4.93114	19.4053	36.5714
TIG_250m_D20_T2_05_08_2016	250	TIG	3	0	0	2	4.94197	19.5061	36.5741
NNE_200m_D21_T1_06_08_2016	200	NNE	1	0	2	4	N/A	N/A	N/A
NNE_200m_D21_T2_06_08_2016	200	NNE	1	0	1	4	N/A	N/A	N/A
NNE_200m_D21_T3_06_08_2016	200	NNE	1	0	0	5	N/A	N/A	N/A
SP_150m_D22_T1_07_08_2016	150	SP	0	0	0	5	4.97336	19.8459	36.5686
SP_150m_D22_T2_07_08_2016	150	SP	1	0	1	5	4.97136	19.8274	36.5686
SP_150m_D22_T3_07_08_2016	150	SP	1	0	0	5	4.97487	19.8625	36.5687
TIG_200m_D26_T4_12_08_2016	200	TIG	2	0	0	4	4.9681	19.7772	36.5692
TIG_200m_D27_T1_12_08_2016	200	TIG	1	0	1	4	4.94662	19.573	36.5683
TIG_200m_D27_T2_12_08_2016	200	TIG	2	0	1	4	4.95017	19.6071	36.5687
PL_250m_D28_T1_13_08_2016	250	PL	0	0	0	5	4.90906	19.2098	36.5561
PL_250m_D28_T2_13_08_2016	250	PL	0	0	0	5	4.91042	19.2236	36.5569
PL_250m_D28_T3_13_08_2016	250	PL	0	0	0	5	4.90582	19.1784	36.5555
PL_200m_D28_T4_13_08_2016	200	PL	0	0	1	5	4.95541	19.6522	36.5739
PL_200m_D29_T1_13_08_2016	200	PL	0	0	1	4	4.951	19.6073	36.5757
PL_200m_D29_T2_13_08_2016	200	PL	0	0	1	5	4.94442	19.5523	36.57
PL_150m_D29_T3_13_08_2016	150	PL	0	0	2	4	4.99728	20.0582	36.5843
PL_150m_D29_T4_13_08_2016	150	PL	1	0	2	4	4.99538	20.0399	36.5835
